# Supplementary material for: Palliative Performance Scale Predicts Survival in Patients with Bone Metastasis Undergoing Radiotherapy
Source: Cancers (Basel). 2025 Dec 24;18(1):61. doi: 10.3390/cancers18010061 (PMC12784851; doi:10.3390/cancers18010061)
Supplement: Supplementary file 1 [file cancers-18-00061-s001.zip]

Archive with 1 entries (1 files):
- cancers-4049193-supplementary.pdf
